# Supplementary material for: Association between dried fruit intake and kidney function: research from univariate and multivariate Mendelian randomized studies
Source: Front Nutr. 2024 Oct 23;11:1440896. doi: 10.3389/fnut.2024.1440896 (PMC11537924; doi:10.3389/fnut.2024.1440896)
Supplement: Supplementary file 1 [file Table_1.xlsx]

## Sheet: S0
Association Between Dried Fruit Intake and Kidney Function: A Multivariable Mendelian Randomization Analysis Yuhang Gao1†, Xinghai Yue2†, Wanchao Zhao3†, Fang Yuan3* 1The First Clinical College, Liaoning University Of Traditional Chinese Medicine, Shenyang, China 2The Second Clinical College, Liaoning University Of Traditional Chinese Medicine, Shenyang, China 3Department of Nephropathy, The Firs…
Supplementary Table S1. Relevant information of SNPs in dried fruit intake on kidney function tests.
Supplementary Table S2. MR effect estimates of the associations of dried fruit intake on kidney function tests (excluding outliers SNPs).
Supplementary Table S3. Details of the genetic variants with potential pleiotropy among instrumental variables of BUN, CR, UA, and CysC level. AgeAccelPheno(excluding outliers SNPs).
Supplementary Table S4: Sensitivity analysis of dried fruit intake on kidney function tests. pleiotropic SNPs).

## Sheet: S1
Supplementary Table S1. Relevant information of SNPs in dried fruit intake on kidney function tests.
SNP	chr.exposure	effect_allele	other_allele	EAF	F-statistic	Dried fruit intake			Blood urea nitrogen levels			Creatinine levels			Serum uric acid levels			Cystatin C levels (UKB data field 30720)			Diagnoses - main ICD10: R31 Unspecified haematuria			Microalbuminuria
						Beta	SE	pvalue	Beta	SE	pvalue	Beta	SE	pvalue	Beta	SE	pvalue	Beta	SE	pvalue	Beta	SE	pvalue	Beta	SE	pvalue
rs10026792	4	A	G	0.290404	34.6624	0.0108465	0.0018423	3.89996e-09	0.0022	0.0025	0.3689	-0.0038689	0.00390228	0.32	-0.006	0.0022	0.00681005	-0.00399942	0.00206932	0.0532697	-0.000272537	0.000355719	0.44	-0.025	0.023	0.27
rs10129747	14	G	A	0.530254	30.9878	0.00935902	0.00168126	2.59998e-08	-0.0019	0.0019	0.3219	-0.00663831	0.00357198	0.0629999	-0.0015	0.0018	0.3976	-0.00361481	0.00188674	0.0553783	8.95361e-05	0.000324603	0.780001	0.021	0.021	0.33
rs10740991	10	C	G	0.717606	81.233	0.016739	0.00185722	1.99986e-19	-0.0023	0.0025	0.3649	0.00146837	0.003934	0.709999	-0.0008	0.0022	0.734199	-0.00692939	0.0020904	0.000916896	-0.000532522	0.000358642	0.14	0.0041	0.022	0.85
rs10896126	11	G	A	0.303582	68.0687	-0.015009	0.00181919	1.59993e-16	0.0059	0.0021	0.00563806	0.00231911	0.00385246	0.55	0.0007	0.0019	0.723901	0.00645601	0.00204719	0.00161272	0.000610075	0.000351273	0.0819993	NA	NA	NA
rs11037497	11	C	G	0.446175	38.412	0.0104396	0.00168442	5.69994e-10	0.0018	0.002	0.3812	0.00434135	0.00357793	0.22	0.0039	0.0018	0.0322099	-0.00339368	0.00189564	0.0734125	-0.000412472	0.000325333	0.2	-0.026	0.021	0.2
rs11152349	18	A	G	0.302856	29.7399	0.00991215	0.0018176	4.90004e-08	0.0017	0.002	0.4013	-0.00960431	0.00385185	0.0129999	-0.0017	0.0019	0.3651	0.000393176	0.00204316	0.847401	0.000190022	0.000350705	0.59	0.013	0.022	0.57
rs11586016	1	C	G	0.371004	32.5905	0.00987818	0.00173034	1.09999e-08	-0.0089	0.002	1.256e-05	0.00141449	0.00367606	0.7	-0.0048	0.0019	0.00994489	-0.0079269	0.00195101	4.84496e-05	-0.000855147	0.000334326	0.0109999	NA	NA	NA
rs11632215	15	C	A	0.120179	29.9629	-0.0141434	0.00258382	4.39997e-08	-0.0012	0.003	0.681601	0.00458921	0.00546466	0.4	0.002	0.0028	0.4596	-0.000386862	0.00291256	0.894331	-6.92996e-05	0.00049935	0.89	0.035	0.054	0.52
rs11720884	3	G	A	0.250137	33.3623	0.0111797	0.00193554	7.59994e-09	-0.0009	0.0021	0.6635	-0.00200127	0.00410237	0.630001	-0.0042	0.002	0.0334804	-0.006335	0.00217745	0.00362168	-0.000268542	0.000373808	0.47	NA	NA	NA
rs11772627	7	C	G	0.18202	71.3164	0.0183338	0.00217099	2.99985e-17	-0.0035	0.0026	0.1787	0.00213371	0.00458778	0.64	-0.0037	0.0024	0.1181	-0.00196074	0.0024552	0.424518	-0.000899695	0.000419016	0.032	0.027	0.027	0.32
rs11811826	1	A	T	0.224231	43.4253	0.0132178	0.0020058	4.40048e-11	-0.0049	0.0022	0.0246003	0.00349531	0.00425065	0.41	0.0021	0.0021	0.3133	-0.0035669	0.00226184	0.114797	0.000320321	0.000387366	0.41	NA	NA	NA
rs12137234	1	T	C	0.303772	30.8467	0.0102051	0.00183744	2.80001e-08	0.0036	0.0025	0.1393	-0.00215882	0.0038858	0.58	0.0004	0.0022	0.8578	0.000287493	0.00207014	0.889548	-0.000106788	0.000354906	0.760001	NA	NA	NA
rs1582322	16	G	A	0.604805	33.5882	0.00994346	0.00171571	6.80002e-09	0.0014	0.002	0.495	0.00253308	0.00363595	0.49	0.0006	0.0019	0.746899	-0.00516533	0.00193058	0.00746105	-0.000791966	0.000331137	0.017	0.014	0.02	0.49
rs1622515	11	G	A	0.484704	35.2325	0.00991719	0.00167077	2.90001e-09	0.0001	0.0019	0.9557	-0.00104507	0.00355369	0.77	-0.0039	0.0018	0.02512	-0.00542091	0.00188167	0.00396534	-0.000408628	0.000322573	0.21	-0.019	0.021	0.38
rs1648404	4	T	C	0.476112	31.6549	0.00941595	0.00167357	1.79999e-08	0.001	0.0019	0.5871	-5.88532e-05	0.00354413	0.99	0.0003	0.0018	0.8681	-0.00810828	0.00188357	1.67178e-05	0.000158895	0.000323283	0.62	-0.016	0.021	0.44
rs17175518	18	A	C	0.232775	33.8776	0.0114962	0.00197514	5.89997e-09	0.0031	0.0022	0.1645	0.00865394	0.00419973	0.0389996	0.0173	0.0021	9.43844e-17	0.0188057	0.0022135	1.96381e-17	-0.000686049	0.000381075	0.0719996	NA	NA	NA
rs17184707	2	T	C	0.212811	31.4341	-0.0114381	0.00204011	2.1e-08	0.004	0.0027	0.1416	-0.00611434	0.0043181	0.16	0.0058	0.0024	0.0157801	0.00695362	0.00228991	0.00239238	-0.000147872	0.000394171	0.709999	0.019	0.027	0.47
rs1797235	15	C	G	0.374623	33.0763	-0.0100206	0.00174235	8.9e-09	-0.0064	0.002	0.001071	0.00783438	0.00369175	0.0340001	-0.0023	0.0018	0.2037	0.0059316	0.00196053	0.00248216	-0.000474321	0.000336321	0.16	NA	NA	NA
rs2328887	6	C	T	0.899467	46.5881	0.0189482	0.00277607	8.80035e-12	0.0087	0.0038	0.02133	-0.0123114	0.00584164	0.0350002	-0.0435	0.0034	1.83189e-38	-0.012291	0.00309934	7.3183e-05	0.00159354	0.000536023	0.00290001	NA	NA	NA
rs2533273	7	A	C	0.48453	34.6797	-0.00987659	0.00167714	3.89996e-09	0.0015	0.0021	0.4696	-0.0010182	0.00355498	0.77	0.0039	0.0019	0.0390301	-0.0027077	0.00188732	0.151378	0.00015616	0.000323713	0.630001	NA	NA	NA
rs261809	1	G	A	0.540636	32.8861	-0.00962858	0.00167902	9.80009e-09	0.0031	0.0019	0.1006	-0.00222975	0.00356375	0.53	0.0066	0.0018	0.000181201	0.00342519	0.00189483	0.070661	0.000329113	0.000324424	0.31	0.025	0.021	0.22
rs3101339	1	C	A	0.603285	69.9078	0.0142595	0.00170546	6.20012e-17	-0.0024	0.0023	0.3149	0.000471695	0.00360703	0.9	0.002	0.0021	0.3425	0.00142156	0.00192071	0.459226	-0.000160308	0.000329572	0.630001	NA	NA	NA
rs34162196	14	T	C	0.101001	65.0978	-0.0223628	0.00277168	7.10068e-16	0.0033	0.0038	0.3894	-0.00130269	0.00589996	0.83	-0.0036	0.0034	0.289	-0.000141199	0.00310988	0.963786	0.000496909	0.000535279	0.35	NA	NA	NA
rs3764002	12	T	C	0.261416	47.6529	0.0131215	0.00190081	5.10035e-12	-0.002	0.0021	0.3332	-0.00573882	0.00402694	0.15	-0.0045	0.0019	0.0184999	-0.000209391	0.00213718	0.921952	0.000200488	0.000366833	0.58	-0.025	0.027	0.34
rs4140799	14	A	G	0.531856	31.743	0.0094566	0.00167846	1.79999e-08	-0.0001	0.0022	0.9613	-0.00535337	0.00356007	0.13	-0.0044	0.002	0.0233201	-0.00234272	0.00188332	0.213524	3.61023e-05	0.000324026	0.91	-0.029	0.02	0.15
rs4149513	2	A	G	0.493537	49.2539	0.01173	0.00167139	2.19989e-12	-0.0005	0.002	0.8146	-0.00422681	0.00353428	0.23	-0.0028	0.0018	0.1221	-0.0016561	0.00188548	0.379757	0.000211605	0.000322741	0.51	-0.009	0.02	0.649999
rs4269101	3	G	T	0.718948	55.1727	-0.0138099	0.00185921	1.10002e-13	-0.0041	0.002	0.0476003	0.00944308	0.00393586	0.016	0.0075	0.0019	8.43393e-05	0.00673013	0.0020943	0.00131108	-0.000308605	0.000358869	0.39	NA	NA	NA
rs429358	19	C	T	0.154208	74.3126	0.0199445	0.00231362	6.70039e-18	-0.0186	0.0028	1.47096e-11	-0.00378427	0.00490075	0.44	-0.0182	0.0025	6.05062e-13	-0.0300279	0.00258511	3.42926e-31	-0.000470601	0.000446696	0.29	NA	NA	NA
rs4800488	18	A	C	0.489858	51.3679	0.0119836	0.00167202	7.70016e-13	NA	NA	NA	-0.00511957	0.0035467	0.15	-0.0032	0.0018	0.0723702	-0.00331211	0.00187594	0.0774676	3.73135e-05	0.000322499	0.91	-0.025	0.02	0.21
rs57499472	3	C	T	0.404131	33.2625	0.00991231	0.00171869	8.10009e-09	-0.0038	0.002	0.0553006	-0.00329938	0.00364303	0.37	-0.003	0.0018	0.1044	0.000848508	0.00193234	0.660584	-0.000134214	0.000331778	0.69	NA	NA	NA
rs62084586	17	C	T	0.165729	35.0731	0.0133946	0.00226174	3.2e-09	-0.0046	0.0024	0.0575904	-0.000488826	0.00479433	0.92	-0.0078	0.0023	0.000610998	-0.00715682	0.00253038	0.00467875	-0.000957381	0.000436576	0.0280001	NA	NA	NA
rs72720396	1	G	A	0.229157	33.1227	0.0114265	0.00198541	8.70001e-09	0.0034	0.0022	0.1341	-0.00676677	0.00420055	0.11	-0.0052	0.0021	0.01214	-0.00537829	0.00223191	0.0159643	0.000104236	0.000383444	0.79	NA	NA	NA
rs746868	6	G	C	0.614662	56.6584	-0.0129055	0.00171452	5.19996e-14	0.0053	0.0019	0.006485	0.0113328	0.00363926	0.00179999	0.0068	0.0018	0.000141	0.00373116	0.00193413	0.0537168	-0.000311883	0.000331089	0.35	NA	NA	NA
rs75641275	1	C	A	0.143372	35.2504	-0.0141613	0.00238518	2.90001e-09	0.0045	0.0031	0.1488	0.0132788	0.0050392	0.00840001	0.0116	0.0028	3.46099e-05	0.019847	0.00268177	1.35457e-13	0.00012803	0.00046107	0.780001	NA	NA	NA
rs7582086	2	T	G	0.468273	33.0886	-0.00962821	0.00167381	8.79995e-09	0.0004	0.002	0.8373	2.52841e-05	0.00353936	0.99	0.0052	0.0018	0.00428105	0.00608185	0.00188857	0.00128038	0.000205113	0.000323298	0.53	0.0069	0.021	0.74
rs7599488	2	T	C	0.426408	38.1042	-0.0104154	0.00168729	6.69993e-10	0.0033	0.0021	0.1098	0.00621423	0.00357319	0.0819993	0.0039	0.0019	0.0375699	0.00997758	0.00190265	1.57101e-07	0.000210075	0.000325736	0.52	NA	NA	NA
rs7808471	7	C	T	0.322136	41.7199	-0.0115362	0.00178604	1.09999e-10	-0.0004	0.0021	0.8563	0.00348187	0.00378717	0.36	0.0019	0.002	0.3427	0.00204086	0.00201067	0.310099	0.000184015	0.000344808	0.59	0.0006	0.021	0.98
rs7829800	8	G	A	0.671041	34.169	-0.0104463	0.00178709	5.1e-09	0.0038	0.002	0.0630899	0.0114347	0.00380029	0.00259998	0.0063	0.0019	0.000866104	0.0007883	0.00200375	0.694015	-7.11444e-05	0.000345009	0.84	-0.039	0.022	0.0700003
rs7916868	10	T	A	0.503499	33.0302	0.00960741	0.00167167	9.09997e-09	0.0092	0.002	3.58501e-06	-0.0171489	0.00353947	1.29999e-06	-0.0068	0.0018	0.000189802	0.00717615	0.00187978	0.000134788	-0.000512005	0.00032278	0.11	NA	NA	NA
rs8081370	17	T	C	0.910232	32.1814	-0.0166666	0.00293795	1.40001e-08	-0.0012	0.0027	0.6469	0.00527194	0.006227	0.4	0.0045	0.0026	0.0784802	-0.00327593	0.00330519	0.321614	-0.000384735	0.000567014	0.5	NA	NA	NA
rs862227	16	G	A	0.458327	30.0301	-0.0091646	0.00167238	4.30002e-08	NA	NA	NA	-0.00400651	0.00354135	0.26	-0.0042	0.0019	0.0250697	-0.00370215	0.0018825	0.0492278	-0.000212891	0.000322999	0.51	0.002	0.021	0.92
rs893856	10	A	G	0.148988	32.3465	-0.013361	0.00234923	1.29999e-08	-0.0091	0.0029	0.00162002	0.00265335	0.00496504	0.59	0.0014	0.0026	0.6011	-0.00179341	0.00264222	0.497294	-0.000851186	0.000453376	0.0599998	-0.011	0.029	0.7
rs9385269	6	T	C	0.524565	51.4821	0.0120673	0.00168183	7.19946e-13	-0.0054	0.0019	0.00483704	-0.00365533	0.00356238	0.3	-0.0046	0.0018	0.00963807	-0.00888859	0.00189448	2.7077e-06	1.81264e-05	0.000324818	0.96	0.0084	0.021	0.68

## Sheet: S2
Supplementary Table S2. MR effect estimates of the associations of dried fruit intake on kidney function tests (excluding outliers SNPs).
Methods	Number of SNPs	IVW.Model (outliers)	β (95% CI)	P-value
Blood urea nitrogen levels
Inverse variance weighted	30	rs11586016 rs12137234 rs17175518 rs2328887 rs4269101 rs429358 rs72720396 rs893856	-0.171（-0.239，-0.102）	1.063×10-6
MR Egger	30		-0.324（-0.652，0.005）	6.342×10-2
Weighted Median	30		-0.154（-0.250，-0.058）	1.648×10-3
Weighted mode	30		-0.144（-0.353，0.064）	1.847×10-1
Simple mode	30		-0.340(-0.565,-0.114)	6.182×10-3
Creatinine levels
Inverse variance weighted	36	rs17175518 rs17184707 rs746868 rs75641275 rs7829800	-0.205(-0.311,-0.099)	1.455×10-4
MR Egger	36		-0.036(-0.490,0.418)	8.785×10-1
Weighted Median	36		-0.186(-0.338,-0.035)	1.616×10-2
Weighted mode	36		-0.031(-0.328,0.267)	8.405×10-1
Simple mode	36		-0.250(-0.587,0.087)	1.542×10-1
Serum uric acid levels
Inverse variance weighted	30	rs10896126 rs11811826 rs17175518 rs2328887 rs261809 rs3101339 rs34162196 rs429358 rs75641275 rs862227	-0.317(-0.384,-0.249)	4.439×10-20
MR Egger	30		-0.209(-0.590,0.171)	2.902×10-1
Weighted Median	30		-0.303(-0.398,-0.208)	3.469×10-10
Weighted mode	30		-0.298(-0.504,-0.092)	8.200×10-3
Simple mode	30		-0.441(-0.661,-0.222)	4.679×10-4
Cystatin C levels (UKB data field 30720)
Inverse variance weighted	21	rs1648404 rs17175518 rs2328887 rs2533273 rs3101339 rs34162196 rs429358 rs57499472 rs75641275 rs7599488 rs8081370 rs8081370 rs893856 rs9385269	-0.323(-0.416,-0.230)	1.074×10-11
MR Egger	21		-0.285(-0.959,0.389)	4.168×10-1
Weighted Median	21		-0.359(-0.476,-0.242)	1.932×10-9
Weighted mode	21		-0.457(-0.719,-0.195)	2.747×10-3
Simple mode	21		-0.481(-0.747,-0.214)	2.066×10-3
Diagnoses - main ICD10: R31 Unspecified haematuria
Inverse variance weighted	36	rs11586016 rs1582322 rs2328887 rs893856	-0.008(-0.019,0.003)	1.397×10-1
MR Egger	36		-0.007(-0.055,0.041)	7.752×10-1
Weighted Median	36		-0.011(-0.025,0.003)	1.262×10-1
Weighted mode	36		-0.016(-0.046,0.014)	3.138×10-1
Simple mode	36		-0.007(-0.023,0.037)	6.430×10-1
Microalbuminuria
Inverse variance weighted	21	/	-0.281(-1.122,0.560)	5.128×10-1
MR Egger	21		1.647(-2.665,5.959)	4.633×10-1
Weighted Median	21		-0.117(-1.294,1.060)	8.458×10-1
Weighted mode	21		0.393(-1.612,2.399)	7.049×10-1
Simple mode	21		-1.876(-4.108,0.356)	1.151×10-1

## Sheet: S3
Supplementary Table S3. Details of the genetic variants with potential pleiotropy among instrumental variables of BUN, CR, UA, and CysC level.
Tests	SNP	Chr	Position	Gene	Pleiotropic trait*	P value	PMID
BUN,CR,UA,CysC	rs10740991	10	21889138	DNAJC1	Urinary albumin-to-creatinine ratio	2e-09	31630189
	rs11037497	11	43817125	HSD17B12	Plasma X-17357 levels in chronic kidney disease	1e-15	37277652
	rs11632215	15	45128234	SORD	Estimated glomerular filtration rate (creatinine)	2e-10	35710981
	rs17175518	18	57848369	NA	Serum uric acid levels	1e-17	38116116
	rs2328887	6	25824809	CARMIL1	Urine N-lactoyl leucine levels in chronic kidney disease	3e-17	37277652
	rs429358	19	45411941	APOE	Estimated glomerular filtration rate (creatinine)	7e-26	34272381
	rs746868	6	31517248	LTA	Pediatric steroid sensitive nephrotic syndrome	1e-13	37120605
	rs7599488	2	60608930	BCL11A	Estimated glomerular filtration rate (creatinine)	9e-09	35710981
	rs7916868	10	65191645	JMJD1C	Estimated glomerular filtration rate (creatinine)	3e-10	35710981
Abbreviations:BUN, Blood urea nitrogen levels;CR,Creatinine levels;UA,Serum uric acid levels;CysC,Cystatin C levels.* From the LDlink (https://ldlink.nih.gov/?tab=ldtrait, last accessed on May 21th, 2024 )

## Sheet: S4
Supplementary Table S4: Sensitivity analysis of dried fruit intake on kidney function tests.
Exposure	Horizontal pleiotropy test		Heterogeneity test
	MR-Egger regression		IVW		MR-Egger
	Egger intercept	P value	Q value	P value	Q value	P value
Dried fruit intake
BUN	0.002495	0.247	27.588	0.327	26.058	0.35
CR	-0.002747	0.418	28.793	0.528	28.12	0.511
UA	0.000494	0.842	27.996	0.308	27.949	0.262
CysC	0.001116	0.778	25.69	0.139	25.573	0.11
Hematuria	-1.1e-05	0.97	54.013	0.069	54.012	0.055
MAU	-0.022376	0.383	15.648	0.738	14.85	0.732
Abbreviations: BUN, Blood urea nitrogen levels; CR, Creatinine levels; UA, Serum uric acid levels; CysC, Cystatin C levels, Hematuria, Diagnoses - main ICD10: R31 Unspecified haematuria, MAU, Microalbuminuria
